# Supplementary material for: Accessibility to Primary Care Services for Immigrants Experiencing Homelessness in England: A Qualitative Exploratory Study
Source: Int J Environ Res Public Health. 2026 May 29;23(6):726. doi: 10.3390/ijerph23060726 (PMC13299671; doi:10.3390/ijerph23060726)
Supplement: Supplementary file 1 [file ijerph-23-00726-s001.zip]

Archive with 1 entries (1 files):
- ijerph-4298231-supplementary.pdf
